# Supplementary material for: The effect of real-time EF automatic tool on cardiac ultrasound performance among medical students
Source: PLoS One. 2024 Mar 28;19(3):e0299461. doi: 10.1371/journal.pone.0299461 (PMC10977790; doi:10.1371/journal.pone.0299461)
Supplement: S1 Data set — (XLSX) [file pone.0299461.s003.xlsx]

## Sheet: Part 1
examinee no.	Group (0=control, 1=intervention, 2=unknown)	begin	parasternal long total	correct allignment (parasternal long total)	total endocardial demarcation (parasternal long total)	mitral valve visualization (parasternal long total)	aortic valve visualization (parasternal long total)	Quality (parasternal long total) (0=impossible to ascertain, 1= medium, 2= good)	parasternal short base (mercedes) total	aorta visualization (parasternal short base)	tricuspid valve visualization (parasternal short base)	pulmonic valve visualization (parasternal short base)	interatrial septum visualization (parasternal short base)	Quality (parasternal short base) (0=impossible to ascertain, 1= medium, 2= good)	parasternal short mitral (fishmouth) total	complete LV visualization (parasternal short mitral)	mitral valve visualization (parasternal short mitral)	Quality (parasternal short mitral) (0=impossible to ascertain, 1= medium, 2= good)	parasternal short mid ventricle (mid papillary) total	complete LV visualization (parasternal short mid ventricle)	papillary muscle visualization (parasternal short mid ventricle)	Quality (parasternal short mid ventricle) (0=impossible to ascertain, 1= medium, 2= good)	time of last clip (parasternal short mid ventricle)	apical 4 chamber total	open LV (apical 4 chamber total)	RV visualization (apical 4 chamber total)	mitral Valve anatomy (apical 4 chamber total)	tricuspid anatomy (apical 4 chamber total)	open atrium (apical 4 chamber total)	Quality (apical 4 chamber total) (0=impossible to ascertain, 1= medium, 2= good)	time of best clip (apical 4 chamber total)	apical 5 chamber Total	open LV (apical 5 chamber)	RV visualization (apical 5 chamber)	mitral Valve anatomy (apical 5 chamber)	tricuspid anatomy (apical 5 chamber)	open atrium (apical 5 chamber)	Aortic valve (apical 5 chamber)	Quality (apical 5 chamber) (0=impossible to ascertain, 1= medium, 2= good)	apical 2 chamber total	open LV (apical 2 chamber)	mitral valve anatomy (apical 2 chamber)	open LA (apical 2 chamber)	Quality (apical 2 chamber) (0=impossible to ascertain, 1= medium, 2= good)	subcostal total	open RV (subcostal)	pericardial demarcation (subcostal)	interatrial septal visualization (subcostal)	Quality (subcostal) (0=impossible to ascertain, 1= medium, 2= good)
2870	1	11:43:13	4	1	1	1	1	2	2	1	1	0	0	1	2	1	1	2	2	1	1	2	11:45:26	5	1	1	1	1	1	2	11:47:17	6	1	1	1	1	1	1	1	0	0	0	0	0	3	1	1	1	2
3787	1	09:24:20	4	1	1	1	1	2	3	1	1	1	0	1	2	1	1	2	2	1	1	2	09:26:31	4	1	1	1	0	1	1	09:28:36	4	1	1	1	0	1	0	1	3	1	1	1	1	3	1	1	1	2
4227	2	15:27:46	4	1	1	1	1	2	2	0	1	0	1	1	2	1	1	2	1	1	0	1	15:29:29	5	1	1	1	1	1	2	15:29:59	4	1	1	1	0	0	1	1	3	1	1	1	2	2	1	1	0	1
4532	2	16:14:10	3	1	1	1	0	1	1	0	1	0	0	0	0	0	0	1	2	1	1	2	16:15:16	4	1	1	1	1	0	1	16:16:32	6	1	1	1	1	1	1	1	1	0	0	1	1	3	1	1	1	2
5071	0	12:59:38	3	1	1	1	0	1	3	1	1	0	1	1	2	1	1	2	2	1	1	2	13:02:25	5	1	1	1	1	1	1	13:02:56	1	0	0	0	0	0	1	0	3	1	1	1	2	3	1	1	1	2
5140	0	16:45:45	3	1	0	1	1	1	0	0	0	0	0	0	1	0	1	1	2	1	1	2	16:49:58	3	1	0	1	0	1	1	16:51:14	4	1	0	1	1	0	1	1	0	0	0	0	0	3	1	1	1	2
5283	1	10:18:17	0	0	0	0	0	0	0	0	0	0	0	0	1	0	1	1	2	1	1	1	10:21:23	5	1	1	1	1	1	2	10:22:18	5	1	1	1	1	1	0	1	1	0	1	0	1	2	1	1	0	1
5297	0	10:43:03	3	1	1	1	0	1	2	1	0	0	1	1	2	1	1	1	0	0	0	0	10:45:54	5	1	1	1	1	1	2	10:46:24	6	1	1	1	1	1	1	2	0	0	0	0	0	2	1	1	0	1
5326	0	17:04:40	0	0	0	0	0	0	0	0	0	0	0	0	0	0	0	0	0	0	0	0		0	0	0	0	0	0	0		0	0	0	0	0	0	0	0	0	0	0	0	0	0	0	0	0	0
5356	0	18:05:52	2	0	0	1	1	1	4	1	1	1	1	2	2	1	1	2	0	0	0	0	18:07:17	5	1	1	1	1	1	1	18:07:56	0	0	0	0	0	0	0	0	1	1	0	0	0	1	0	1	0	0
5372	0	11:22:20	3	1	1	1	0	1	4	1	1	1	1	2	1	0	1	1	2	1	1	2	11:23:48	3	1	0	1	0	1	1	11:24:36	4	1	0	1	0	1	1	1	1	0	0	1	0	0	0	0	0	0
5454	1	11:58:55	4	1	1	1	1	1	1	1	0	0	0	1	1	1	0	1	1	1	0	1	11:59:51	2	1	0	0	1	0	1	12:01:28	3	1	0	1	0	0	1	1	0	0	0	0	0	2	1	1	0	1
5483	1	12:34:05	4	1	1	1	1	2	3	1	1	1	0	1	2	1	1	2	2	1	1	2	16:40:02	4	1	1	0	1	0	1	16:45:16	4	1	0	1	0	1	1	2	0	0	0	0	0	2	1	1	0	1
5611	0	16:16:30	3	1	0	1	1	1	0	0	0	0	0	0	0	0	0	0	1	1	0	1		0	0	0	0	0	0	0		0	0	0	0	0	0	0	0	0	0	0	0	0	1	0	1	0	0
5659	0	10:18:28	3	1	1	1	0	1	2	1	0	1	0	1	2	1	1	2	2	1	1	1	10:19:49	2	1	0	1	0	0	1	10:21:23	0	0	0	0	0	0	0	0	1	1	0	0	0	1	0	1	0	1
5688	1	11:01:30	4	1	1	1	1	1	3	0	1	1	1	1	0	0	0	0	1	0	1	1	11:07:37	5	1	1	1	1	1	2	11:08:14	6	1	1	1	1	1	1	2	0	0	0	0	0	1	0	1	0	1
5797	0	09:18:01	2	1	0	1	0	1	3	1	1	1	0	1	1	1	0	1	0	0	0	0	09:19:59	2	0	1	0	1	0	1	09:21:13	0	0	0	0	0	0	0	0	0	0	0	0	0	1	0	1	0	0
5800	0	15:18:00	0	0	0	0	0	0	0	0	0	0	0	0	0	0	0	0	2	1	1	2	15:21:46	2	1	0	1	0	0	0	15:23:18	0								1	1	0	0	0	0	0	0	0
5816	0	10:33:40	4	1	1	1	1	2	4	1	1	1	1	2	1	1	0	1	2	1	1	2	10:34:42	3	1	0	1	1	0	1	10:35:16	2	1	0	1	0	0	0	1	2	1	1	0	1	3	1	1	1	1
5925	0	17:33:34	1	1	0	0	0	0	2	1	1	0	0	1	2	1	1	2	0	0	0	0	17:37:58	5	1	1	1	1	1	1	17:38:10	6	1	1	1	1	1	1	1	0	0	0	0	0	1	0	1	0	0
6043	1	11:27:07	2	1	0	1	0	0	0	0	0	0	0	0	0	0	0	0	0	0	0	0	11:28:33	0	0	0	0	0	0	0	11:29:09	0	0	0	0	0	0	0	0	0	0	0	0	0	0	0	0	0	0
6089	0	15:02:52	0	0	0	0	0	0	0	0	0	0	0	0	0	0	0	0	0	0	0	0	15:04:28	4	0	1	1	1	1	1	15:05:50	5	0	1	1	1	1	1	1	0	0	0	0	0	2	1	1	0	1
6090	0	16:52:36	2	1	0	1	0	1	1	0	1	0	0	0	1	0	1	0	1	0	1	1	16:54:30	5	1	1	1	1	1	1	16:54:57	5	1	1	0	1	1	1	2	0	0	0	0	0	3	1	1	1	1
6111	1	10:11:58	4	1	1	1	1	1	4	1	1	1	1	2	2	1	1	2	0	0	0	0	10:14:43	5	1	1	1	1	1	2	10:15:12	6	1	1	1	1	1	1	2	3	1	1	1	1	3	1	1	1	2
6130	0	17:41:19	4	1	1	1	1	2	4	1	1	1	1	1	2	1	1	1	0	0	0	0	17:42:18	4	1	1	1	0	1	1	17:43:34	5	1	1	1	0	1	1	1	3	1	1	1	2	3	1	1	1	1
6170	1	09:34:28	2	1	1	0	0	1	3	1	0	1	1	1	2	1	1	1	2	1	1	2	09:35:49	3	1	1	1	0	0	1	09:37:06	5	1	1	1	0	1	1	1	3	1	1	1	2	3	1	1	1	2
6239	0	09:45:47	0	0	0	0	0	0	0	0	0	0	0	0	0	0	0	0	1	0	1	0	09:46:29	5	1	1	1	1	1	2	09:46:49	6	1	1	1	1	1	1	2	2	0	1	1	1	3	1	1	1	2
6298	2	12:34:04	3	1	1	1	0	1	1	0	1	0	0	0	2	1	1	1	0	0	0	0	12:36:43	4	0	1	1	1	1	1	12:37:32	0	0	0	0	0	0	0	0	0	0	0	0	0	3	1	1	1	2
6395	0	11:21:06	2	1	0	1	0	1	2	1	0	0	1	1	2	1	1	2	1	0	1	1	11:22:01	5	1	1	1	1	1	1	11:24:15	0	0	0	0	0	0	0	0	0	0	0	0	0	2	1	1	0	1
6415	0	19:15:56	4	1	1	1	1	2	4	1	1	1	1	2	2	1	1	1	2	1	1	2	19:16:59	5	1	1	1	1	1	1	19:18:28	5	1	1	1	1	1	0	1	3	1	1	1	1	3	1	1	1	2
6455	1	09:41:54	4	1	1	1	1	2	4	1	1	1	1	2	1	1	0	0	2	1	1	2	09:42:54	5	1	1	1	1	1	2	09:44:08	6	1	1	1	1	1	1	2	3	1	1	1	2	3	1	1	1	2
6543	1	11:45:18	3	1	1	1	0	1	3	1	1	0	1	1	0	0	0	0	0	0	0	0	11:47:57	4	1	1	1	1	0	1	11:48:35	6	1	1	1	1	1	1	1	3	1	1	1	1	3	1	1	1	2
6561	0	18:29:05	4	1	1	1	1	1	3	1	1	0	1	1	2	1	1	1	2	1	1	2	18:31:48	3	1	0	1	0	1	1	18:33:11	2	1	0	1	0	0	0	1	0	0	0	0	0	2	1	1	0	1
6572	0	10:04:31	4	1	1	1	1	1	2	1	1	0	0	1	2	1	1	1	0	0	0	0	10:05:44	5	1	1	1	1	1	1	10:06:27	0	0	0	0	0	0	0	0	2	1	1	0	1	3	1	1	1	1
6582	0	10:16:37	2	0	0	1	1	1	0	0	0	0	0	0	2	1	1	1	0	0	0	0	10:19:20	4	1	1	1	0	1	1	10:21:17	0	0	0	0	0	0	0	0	0	0	0	0	0	0	0	0	0	0
6700	0	16:52:31	4	1	1	1	1	1	3	0	1	1	1	1	2	1	1	1	2	1	1	2	16:55:22	5	1	1	1	1	1	1	16:55:22	6	1	1	1	1	1	1	1	0	0	0	0	0	0	0	0	0	0
6769	0	11:16:23	4	1	1	1	1	2	3	1	1	0	1	2	2	1	1	2	2	1	1	2	11:17:27	5	1	1	1	1	1	1	11:20:24	0	0	0	0	0	0	0	0	0	0	0	0	0	3	1	1	1	1
6857	0	08:57:00	0	0	0	0	0	0	0	0	0	0	0	0	0	0	0	0	1	0	1	1	09:01:00	2	1	1	0	0	0	0	09:01:36	6	1	1	1	1	1	1	1	0	0	0	0	0	3	1	1	1	1
6897	0	12:07:20	3	1	1	1	0	1	2	0	1	1	0	1	2	1	1	2	2	1	1	2	12:09:28	5	1	1	1	1	1	1	12:09:50	6	1	1	1	1	1	1	1	3	1	1	1	2	3	1	1	1	2
6926	0	10:20:57	4	1	1	1	1	2	4	1	1	1	1	2	2	1	1	2	2	1	1	2	10:23:26	2	1	1	0	0	0	1	10:24:46	6	1	1	1	1	1	1	1	0	0	0	0	0	3	1	1	1	2
7053	1	09:52:20	4	1	1	1	1	2	4	1	1	1	1	2	2	1	1	2	2	1	1	1	16:48:52	3	1	0	1	0	1	1	16:49:02	6	1	1	1	1	1	1	2	0	0	0	0	0	3	1	1	1	2
7083	2	12:14:44	3	1	0	1	1	1	0	0	0	0	0	0	0	0	0	0	1	0	1	1	12:15:24	5	1	1	1	1	1	1	12:18:34	4	0	1	1	1	0	1	1	2	1	0	1	1	3	1	1	1	1
7248	0	17:14:24	2	1	0	1	0	1	3	1	0	1	1	1	2	1	1	1	2	1	1	1	17:15:15	5	1	1	1	1	1	2	17:15:39	0	0	0	0	0	0	0	0	3	1	1	1	2	3	1	1	1	2
7265	0	18:37:39	4	1	1	1	1	2	3	1	1	0	1	1	1	0	1	1	2	1	1	1	18:38:29	5	1	1	1	1	1	1	18:39:49	4	0	1	1	0	1	1	1	0	0	0	0	0	3	1	1	1	1
7288	0	14:54:32	3	1	0	1	1	1	0	0	0	0	0	0	2	1	1	1	1	0	1	1	14:56:04	5	1	1	1	1	1	1	14:56:51	6	1	1	1	1	1	1	1	0	0	0	0	0	3	1	1	1	2
7306	1	12:20:16	1	1	0	0	0	1	0	0	0	0	0	0	2	1	1	1	2	1	1	1	12:23:27	3	1	1	0	1	0	1	12:23:53	0	0	0	0	0	0	0	0	2	0	1	1	1	3	1	1	1	1
7328	2	09:32:40	4	1	1	1	1	2	4	1	1	1	1	2	2	1	1	2	2	1	1	2	09:33:52	4	1	1	1	1	0	1	09:35:32	6	1	1	1	1	1	1	2	2	0	1	1	1	3	1	1	1	2
7441	0	15:51:25	3	1	1	1	0	1	4	1	1	1	1	2	2	1	1	2	2	1	1	2	12:53:57	2	1	1	0	0	0	1	15:54:37	0	0	0	0	0	0	0	0	3	1	1	1	2	3	1	1	1	2
7514	1	12:05:07	4	1	1	1	1	2	4	1	1	1	1	2	1	1	0	0	2	1	1	2	16:41:34	4	1	1	1	0	1	1	16:41:57	5	1	1	1	0	1	1	1	3	1	1	1	2	2	1	1	0	1
7554	0	13:08:15	4	1	1	1	1	1	2	1	0	1	0	1	2	1	1	2	2	1	1	2	13:09:07	5	1	1	1	1	1	1	13:09:29	6	1	1	1	1	1	1	1	3	1	1	1	2	3	1	1	1	2
7681	0	15:54:46	4	1	1	1	1	1	0	0	0	0	0	0	2	1	1	1	2	1	1	1	15:57:18	5	1	1	1	1	1	1	15:58:18	4	1	1	1	0	0	1	1	0	0	0	0	0	3	1	1	1	1
7719	0	09:59:51	4	1	1	1	1	1	4	1	1	1	1	2	2	1	1	2	0	0	0	0	10:01:33	5	1	1	1	1	1	1	10:02:53	5	1	1	1	0	1	1	1	1	0	0	1	1	2	1	1	0	1
7740	1	09:38:40	4	1	1	1	1	2	3	1	1	0	1	1	2	1	1	2	2	1	1	2	16:04:34	5	1	1	1	1	1	2	16:08:52	6	1	1	1	1	1	1	1	0	0	0	0	0	2	1	1	0	1
7760	1	09:02:16	4	1	1	1	1	2	3	1	1	0	1	1	1	1	0	1	2	1	1	1	09:03:44	5	1	1	1	1	1	2	09:04:20	6	1	1	1	1	1	1	2	3	1	1	1	2	3	1	1	1	2
7858	0	09:34:22	4	1	1	1	1	2	3	1	0	1	1	1	2	1	1	1	1	1	0	0	09:34:59	5	1	1	1	1	1	1	09:35:19	6	1	1	1	1	1	1	1	1	0	1	0	0	3	1	1	1	2
7868	0	14:41:06	1	1	0	0	0	0	1	1	0	0	0	0	2	1	1	2	2	1	1	2	14:42:30	2	1	0	1	0	0	1	14:43:54	4	1	0	1	0	1	1	1	3	1	1	1	1	2	1	1	0	1
7916	0	10:53:28	4	1	1	1	1	2	3	1	1	1	0	1	2	1	1	2	2	1	1	2	10:55:29	4	1	1	1	0	1	1	10:56:13	5	1	1	1	0	1	1	1	2	1	1	0	1	3	1	1	1	1
7995	0	11:10:45	1	0	0	0	1	0	1	1	0	0	0	0	1	0	1	0	2	1	1	1	11:11:41	5	1	1	1	1	1	1	11:12:02	6	1	1	1	1	1	1	2	2	1	1	0	1	3	1	1	1	1
8025	0	17:43:40	2	0	1	1	0	1	4	1	1	1	1	1	1	1	0	1	2	1	1	1	17:44:00	4	1	1	1	1	0	1	17:44:58	5	0	1	1	1	1	1	1	3	1	1	1	2	3	1	1	1	1
8054	0	11:01:09	3	1	0	1	1	1	2	1	0	0	1	1	0	0	0	0	0	0	0	0	11:02:32	4	0	1	1	1	1	1	11:05:10	2	0	1	0	0	0	1	1	0	0	0	0	0	3	1	1	1	2
8084	1	11:47:03	4	1	1	1	1	1	4	1	1	1	1	1	2	1	1	1	0	0	0	0	11:49:32	5	1	1	1	1	1	1	11:49:54	6	1	1	1	1	1	1	1	0	0	0	0	0	3	1	1	1	1
8201	0	15:34:30	2	0	1	1	0	1	2	0	1	0	1	1	0	0	0	0	1	0	1	1	15:40:17	4	1	1	1	1	0	1	15:40:26	4	0	1	1	0	1	1	1	0	0	0	0	0	3	1	1	1	2
8269	0	14:56:25	4	1	1	1	1	1	3	1	1	1	0	1	2	1	1	1	2	1	1	2	14:58:56	0	0	0	0	0	0	0	15:01:51	0	0	0	0	0	0	0	0	0	0	0	0	0	3	1	1	1	1
8368	0	12:24:00	4	1	1	1	1	2	4	1	1	1	1	1	1	1	0	1	2	1	1	2	12:26:50	3	0	1	1	0	1	1	12:27:31	6	1	1	1	1	1	1	1	2	0	1	1	1	3	1	1	1	1
8496	1	12:38:01	4	1	1	1	1	1	2	1	1	0	0	0	1	1	0	1	1	0	1	0	12:38:48	5	1	1	1	1	1	1	12:39:18	6	1	1	1	1	1	1	2	2	0	1	1	1	3	1	1	1	1
8544	0	15:35:54	4	1	1	1	1	1	2	1	0	1	0	1	2	1	1	1	1	1	0	1	15:38:50	0	0	0	0	0	0	0	15:40:36	4	1	1	1	0	0	1	1	0	0	0	0	0	1	0	1	0	0
8612	1	10:43:47	4	1	1	1	1	2	2	0	1	0	1	1	1	1	0	0	1	0	1	0	16:33:41	4	1	0	1	1	1	1	16:35:28	5	0	1	1	1	1	1	1	2	0	1	1	1	2	1	1	0	1
8613	0	12:18:25	4	1	1	1	1	1	2	1	0	1	0	1	2	1	1	1	1	1	0	1	12:20:15	5	1	1	1	1	1	1	12:21:11	5	1	1	1	0	1	1	1	2	1	1	0	1	3	1	1	1	2
8653	0	11:49:12	2	0	0	1	1	1	1	0	1	0	0	1	2	1	1	2	2	1	1	1	11:51:55	2	1	0	1	0	0	0	11:53:01	3	1	0	1	0	0	1	1	0	0	0	0	0	0	0	0	0	0
8672	0	11:07:55	1	1	0	0	0	1	4	1	1	1	1	1	2	1	1	2	2	1	1	2	11:09:29	5	1	1	1	1	1	1	11:10:00	5	1	1	1	1	1	0	1	1	0	1	0	0	2	1	1	0	1
8810	0	09:51:57	4	1	1	1	1	1	4	1	1	1	1	1	2	1	1	1	1	0	1	1	09:53:34	4	0	1	1	1	1	1	09:53:50	4	0	1	1	1	1	0	1	1	0	1	0	0	3	1	1	1	2
8839	0	16:06:02	2	0	1	1	0	1	0	0	0	0	0	0	2	1	1	1	1	0	1	1	16:08:33	4	1	1	1	0	1	1	16:09:28	5	1	1	1	0	1	1	1	2	1	1	0	1	3	1	1	1	1
8898	0	10:02:35	4	1	1	1	1	1	2	1	1	0	0	1	1	0	1	0	2	1	1	1	11:35:24	5	1	1	1	1	1	1	11:35:49	4	1	1	1	0	0	1	1	1	0	1	0	0	3	1	1	1	1
8957	0	16:29:02	4	1	1	1	1	2	3	1	1	1	0	1	1	0	1	1	0	0	0	0	16:31:12	5	1	1	1	1	1	1	16:32:26	6	1	1	1	1	1	1	1	2	0	1	1	1	2	1	1	0	1
8967	1	10:18:05	4	1	1	1	1	2	4	1	1	1	1	2	2	1	1	2	0	0	0	0	16:51:38	5	1	1	1	1	1	2	16:52:07	6	1	1	1	1	1	1	2	3	1	1	1	2	3	1	1	1	1
8996	0	16:44:18	4	1	1	1	1	2	3	1	1	0	1	1	0	0	0	0	2	1	1	1	16:46:39	5	1	1	1	1	1	1	16:47:14	6	1	1	1	1	1	1	2	3	1	1	1	2	3	1	1	1	2
9075	2	08:36:38	2	0	0	1	1	1	4	1	1	1	1	2	1	0	1	1	2	1	1	1	08:39:49	0	0	0	0	0	0	0	08:42:34	0	0	0	0	0	0	0	0	0	0	0	0	0	3	1	1	1	2
9143	0	10:50:02	4	1	1	1	1	1	4	1	1	1	1	1	2	1	1	2	0	0	0	0	10:51:03	2	1	0	1	0	0	0	10:52:06	3	1	0	1	0	0	1	1	2	1	1	0	1	3	1	1	1	1
9153	1	10:06:57	4	1	1	1	1	2	2	0	0	1	1	1	2	1	1	2	0	0	0	0	10:50:23	5	1	1	1	1	1	1	17:05:02	6	1	1	1	1	1	1	1	0	0	0	0	0	3	1	1	1	1
9289	0	17:27:29	2	0	0	1	1	1	1	1	0	0	0	0	1	0	1	1	0	0	0	0	17:28:26	5	1	1	1	1	1	1	17:28:50	5	1	1	1	0	1	1	1	2	1	1	0	1	2	1	1	0	1
9300	0	10:41:36	2	0	0	1	1	1	3	1	1	0	1	1	2	1	1	1	2	1	1	1	10:45:50	3	1	1	1	0	0	1	10:46:07	4	1	1	1	0	0	1	1	0	0	0	0	0	0	0	0	0	0
9310	0	17:07:13	0	0	0	0	0	0	4	1	1	1	1	1	2	1	1	1	2	1	1	2	17:07:34	5	1	1	1	1	1	1	17:08:15	5	1	1	1	1	0	1	1	0	0	0	0	0	2	1	1	0	1
9340	0	11:26:22	0	0	0	0	0	0	3	1	1	1	0	1	2	1	1	2	2	1	1	2	11:28:21	3	1	0	1	0	1	1	11:28:58	3	1	0	1	0	1	0	1	2	0	1	1	1	2	1	1	0	1
9438	0	17:54:50	2	1	0	0	1	1	0	0	0	0	0	0	1	0	1	1	2	1	1	1	17:56:45	5	1	1	1	1	1	2	17:56:59	6	1	1	1	1	1	1	1	3	1	1	1	1	0	0	0	0	0
9476	1	12:23:54	4	1	1	1	1	2	4	1	1	1	1	2	2	1	1	2	2	1	1	2	16:47:00	3	1	0	1	0	1	1	16:47:04	5	1	1	1	1	1	0	1	2	1	1	0	1	3	1	1	1	2
9585	0	17:17:49	3	1	0	1	1	1	4	1	1	1	1	1	1	1	0	0	1	0	1	1	17:21:46	5	1	1	1	1	1	1	17:21:58	6	1	1	1	1	1	1	1	2	1	1	0	1	2	1	1	0	1
9654	0	17:44:26	1	1	0	0	0	0	2	1	1	0	0	1	2	1	1	1	2	1	1	1	17:46:26	3	1	1	1	0	0	1	17:47:15	5	1	1	1	1	0	1	1	0	0	0	0	0	2	1	1	0	1
9771	1	10:02:35	4	1	1	1	1	2	3	1	1	0	1	1	2	1	1	2	2	1	1	2	10:03:40	5	1	1	1	1	1	2	10:04:04	6	1	1	1	1	1	1	2	0	0	0	0	2	3	1	1	1	2
9781	0	16:15:05	4	1	1	1	1	2	4	1	1	1	1	1	2	1	1	1	0	0	0	0	16:17:15	3	1	1	1	0	0	1	16:18:29	6	1	1	1	1	1	1	1	2	1	1	0	1	3	1	1	1	2
9800	1	09:51:27	4	1	1	1	1	2	4	1	1	1	1	1	0	0	0	0	2	1	1	1	09:53:07	5	1	1	1	1	1	2	09:53:31	6	1	1	1	1	1	1	2	2	0	1	1	1	3	1	1	1	2
9811	0	18:43:21	2	1	0	1	0	1	3	1	1	1	0	1	2	1	1	1	0	0	0	0	18:43:44	4	1	1	1	1	0	1	18:44:49	4	1	1	1	0	0	1	1	1	0	1	0	0	2	1	1	0	1
9870	1	08:53:46	4	1	1	1	1	2	2	0	1	0	1	1	2	1	1	2	2	1	1	2	08:55:48	5	1	1	1	1	1	1	08:56:19	5	1	1	0	1	1	1	1	0	0	0	0	0	3	1	1	1	2
9928	0	10:30:50	3	1	0	1	1	1	2	1	1	0	0	1	0	0	0	0	2	1	1	1	10:32:42	5	1	1	1	1	1	1	10:33:18	6	1	1	1	1	1	1	1	3	1	1	1	1	3	1	1	1	2
9938	1	11:16:14	4	1	1	1	1	2	2	1	0	0	1	1	1	0	1	0	2	1	1	2	16:50:21	3	1	0	1	0	1	1	16:50:34	3	1	0	1	0	0	1	1	2	1	1	0	1	2	1	1	0	1
9957	1	09:50:48	0	0	0	0	0	0	4	1	1	1	1	1	2	1	1	1	0	0	0	0	09:51:04	5	1	1	1	1	1	2	09:51:51	3	1	0	1	0	0	1	1	3	1	1	1	2	3	1	1	1	2
83817	0	11:08:34	4	1	1	1	1	1	3	1	1	1	0	1	2	1	1	1	2	1	1	1	11:09:35	5	1	1	1	1	1	1	11:09:50	6	1	1	1	1	1	1	1	1	0	1	0	0	3	1	1	1	1

## Sheet: IVC + Time
examinee no.	IVC total	IVC visualization (IVC)	RA (IVC)	Quality (IVC) (0=impossible to ascertain, 1= medium, 2= good)	time of end	total exam score / 31
2870	2	1	1	2	11:49:34	28
3787	0	0	0	0	09:30:25	25
4227	2	1	1	2	15:32:00	28
4532	1	1	0	1	16:18:00	24
5071	2	1	1	2	13:04:13	26
5140	1	0	1	0	16:53:50	17
5283	2	1	1	1	10:23:44	21
5297	1	0	1	1	10:48:57	25
5326	0	0	0	0		0
5356	2	1	1	1	18:10:16	21
5372	1	1	0	1	11:27:19	19
5454	0	0	0	0	12:02:43	15
5483	1	1	0	1	12:39:25	23
5611	2	1	1	1	16:23:41	6
5659	1	0	1	1	10:22:59	12
5688	2	1	1	2	11:09:10	27
5797	2	1	1	1	09:22:47	13
5800	0	0	0	0	15:25:06	5
5816	2	1	1	2	10:37:17	24
5925	1	0	1	1	17:42:43	22
6043	0	0	0	0	11:29:41	2
6089	1	0	1	1	15:07:37	17
6090	2	1	1	1	16:56:27	24
6111	2	1	1	2	10:17:15	33
6130	2	1	1	2	17:46:47	29
6170	2	1	1	2	09:40:03	24
6239	0	0	0	0	09:47:45	22
6298	2	1	1	2	12:39:40	18
6395	2	1	1	2	11:24:59	19
6415	2	1	1	2	19:22:24	32
6455	1	1	0	1	09:46:41	32
6543	2	1	1	2	11:49:57	29
6561	2	1	1	1	18:34:06	19
6572	1	0	1	1	10:07:35	23
6582	0	0	0	0	10:21:23	10
6700	0	0	0	0	16:57:49	24
6769	2	1	1	2	11:20:45	23
6857	1	0	1	0	09:02:56	14
6897	2	1	1	1	12:12:46	30
6926	2	1	1	2	10:27:05	23
7053	2	1	1	1	09:57:56	25
7083	1	0	1	0	12:19:21	24
7248	2	1	1	1	17:16:49	24
7265	1	0	1	0	18:42:10	26
7288	2	1	1	2	14:58:48	25
7306	2	1	1	2	12:25:21	15
7328	2	1	1	2	09:36:43	30
7441	1	0	1	0	15:57:48	18
7514	1	0	1	1	12:07:51	27
7554	2	1	1	1	13:11:43	31
7681	2	1	1	2	16:01:22	24
7719	0	0	0	0	10:05:39	27
7740	1	0	1	0	09:44:18	27
7760	2	1	1	2	09:05:37	32
7858	2	1	1	1	09:36:39	30
7868	1	0	1	1	14:46:12	16
7916	2	1	1	2	10:57:12	27
7995	2	1	1	1	11:12:41	26
8025	2	1	1	2	17:46:15	28
8054	0	0	0	0	11:06:21	19
8084	2	1	1	1	11:52:01	30
8201	2	1	1	2	15:42:59	22
8269	2	1	1	2	15:03:19	12
8368	2	1	1	1	12:30:32	27
8496	2	1	1	2	12:40:06	30
8544	1	0	1	0	15:44:42	12
8612	2	1	1	1	10:47:29	26
8613	1	0	1	0	12:22:26	28
8653	0	0	0	0	11:56:11	10
8672	1	0	1	0	11:11:04	25
8810	2	1	1	1	09:56:23	27
8839	2	1	1	1	16:11:37	22
8898	1	0	1	0	11:38:10	26
8957	2	1	1	1	16:34:32	30
8967	2	1	1	1	10:20:54	33
8996	2	1	1	2	16:48:48	32
9075	1	0	1	0	08:44:15	10
9143	1	1	0	1	10:53:55	21
9153	2	1	1	1	10:09:50	28
9289	0	0	0	0	17:30:31	23
9300	0	0	0	0	10:51:35	15
9310	1	1	0	0	17:12:04	23
9340	2	1	1	1	11:30:15	18
9438	2	1	1	1	17:59:23	24
9476	2	1	1	2	12:27:22	26
9585	1	0	1	0	17:24:09	29
9654	1	0	1	0	17:48:35	17
9771	1	0	1	0	10:05:50	28
9781	2	1	1	1	16:21:35	27
9800	2	1	1	2	09:55:17	32
9811	1	0	1	0	18:48:05	22
9870	2	1	1	2	08:58:55	27
9928	1	0	1	0	10:34:58	29
9938	2	1	1	2	11:19:35	21
9957	2	1	1	2	09:53:08	26
83817	0	0	0	0	11:11:56	28

## Sheet: demog
examinee no.	hours of training	sex (0=male, 1=female)	age (no.)	ethnicity (0=jew, 1 = bedouin,2=non-bedouin arab, 3=other)	anatomy (no. 0-100)
2870	2	0	34	0	85
3787	2	1	26	0	96
4227	1	1	31	0	82
4532	2	0	33	0	80
5071	1.5	1	27	0	94
5140	3	1	24	0	90
5283	0	1	25	0	80
5297	3	0	28	0	96
5326	2	1	25	0	73
5356	2	0	28	0	92
5372	0	1	28	0	92
5454	1	1	28	0	85
5483	2	0	29	0	93
5611	2	1	24	2	85
5659	1	1	26	0	86
5688	5	1	26	0	92
5797		1		0
5800	0	1	23	1	89
5816	0	0	30	0	94
5925	1	1	26	0	92
6043	3	0	28	0	92
6089	1	0	30	0	87
6090	3	1	22	2	98
6111	2	0	29	0	85
6130	2	0	28	0	85
6170	2	1	29	0	92
6239	0	0	31	0	80
6298	2	1	26	0	90
6395	0	1	21	1	89
6415	0.5	0	27	0	90
6455	1	1	25	0	88
6543	0	0	26	0	95
6561	2	0	31	0	92
6572	1	1	32	0	91
6582	2	0	29	0	80
6700	1	1	22	2	80
6769	0	1	26	0	70
6857	0	0	27	0	79
6897	3	1	26	0	88
6926	4	0	23	2	88
7053	1	0	28	0	88
7083	1	1	26	0	89
7248	0.5	1	23	0	89
7265	2	1	38	2	95
7288	1	0	35	0	90
7306	2	1	26	0	94
7328	2	0	30	0	87
7441	0	1	31	0	90
7514	2	0	26	0	91
7554	5	1	25	0	94
7681	0	0	30	0	88
7719	2	1	26	0	90
7740	0.67	1	25	0
7760	1	1	26	0	94
7858	1	0	26	0	94
7868	1	1	26	0	94
7916	2	1	25	0	94
7995	4	0	24	2	92
8025	2	1	24	0	90
8054	1	0	26	0	95
8084	2	1	28	0	91
8201	0	1	30	0	90
8269	1	1	31	0	83
8368	2	1	24	0	90
8496	2	1	25	0	89
8544	0	1	24	0	93
8612	2	0	30	0	90
8613	0	1	23	0	95
8653	0	1	25	0	89
8672	2	1	24	0	88
8810	2	1	27	0	87
8839	0	0	28	0	90
8898	0	0	28	0	80
8957	2	0	34	0	81
8967	2	0	28	0	82
8996	0	0	28	0	88
9075	2	1	28	0	77
9143	0	0	28	0	93
9153	0	1	22	1	88
9289	3	0	29	0	84
9300	2	1	24	0	87
9310	2	1	28	0	88
9340	1.5	0	26	0	96
9438		0		0	82
9476	4	0	28	2	85
9585	2	0	27	0	85
9654	1	0	26	0	97
9771	3	0	28	0	88
9781	1	0	28	0	90
9800	1	0	26	2	90
9811	1	1	22	0	90
9870	1	1	26	0	95
9928	1.5	0	33	0	88
9938	1	0	30	0	94
9957	3	0	25	0	94
83817	0	1	28	0	94

## Sheet: Orginal
examinee no.	AI 0= no 1= yes 2= yes but not on exam \ other error	begin	parasternal long total	correct allignment	total endocardial demarcation	mitral valve visualization	aortic valve visualization	Quality (0=impossible to ascertain, 1= medium, 2= good)	parasternal short base (mercedes) total	aorta visualization	tricuspid valve visualization	pulmonic valve visualization	interatrial septum visualization	Quality (0=impossible to ascertain, 1= medium, 2= good)	parasternal short mitral (fishmouth) total	complete LV visualization	mitral valve visualization	Quality (0=impossible to ascertain, 1= medium, 2= good)	parasternal short mid ventricle (mid papillary) total	complete LV visualization	papillary muscle visualization	Quality (0=impossible to ascertain, 1= medium, 2= good)	time of last clip	apical 4 chamber total	open LV	RV visualization	mitral Valve anatomy	tricuspid anatomy	open atrium	Quality (0=impossible to ascertain, 1= medium, 2= good)	time of best clip	apical 5 chamber	open LV	RV visualization	mitral Valve anatomy	tricuspid anatomy	open atrium	Aortic valve	Quality (0=impossible to ascertain, 1= medium, 2= good)	apical 2 chamber total	open LV	mitral valve anatomy	open LA	Quality (0=impossible to ascertain, 1= medium, 2= good)	subcostal total	open RV	pericardial demarcation	interatrial septal visualization	Quality (0=impossible to ascertain, 1= medium, 2= good)
2870	1	11:43:13	4	1	1	1	1	2	2	1	1	0	0	1	2	1	1	2	2	1	1	2	11:45:26	5	1	1	1	1	1	2	11:47:17	6	1	1	1	1	1	1	1	0	0	0	0	0	3	1	1	1	2
3787	1	09:24:20	4	1	1	1	1	2	3	1	1	1	0	1	2	1	1	2	2	1	1	2	09:26:31	4	1	1	1	0	1	1	09:28:36	4	1	1	1	0	1	0	1	3	1	1	1	1	3	1	1	1	2
4227	2	15:27:46	4	1	1	1	1	2	2	0	1	0	1	1	2	1	1	2	1	1	0	1	15:29:29	5	1	1	1	1	1	2	15:29:59	4	1	1	1	0	0	1	1	3	1	1	1	2	2	1	1	0	1
4532	2	16:14:10	3	1	1	1	0	1	1	0	1	0	0	0	0	0	0	1	2	1	1	2	16:15:16	4	1	1	1	1	0	1	16:16:32	6	1	1	1	1	1	1	1	1	0	0	1	1	3	1	1	1	2
5071	0	12:59:38	3	1	1	1	0	1	3	1	1	0	1	1	2	1	1	2	2	1	1	2	13:02:25	5	1	1	1	1	1	1	13:02:56	1	0	0	0	0	0	1	0	3	1	1	1	2	3	1	1	1	2
5140	0	16:45:45	3	1	0	1	1	1	0	0	0	0	0	0	1	0	1	1	2	1	1	2	16:49:58	3	1	0	1	0	1	1	16:51:14	4	1	0	1	1	0	1	1	0	0	0	0	0	3	1	1	1	2
5283	1	10:18:17	0	0	0	0	0	0	0	0	0	0	0	0	1	0	1	1	2	1	1	1	10:21:23	5	1	1	1	1	1	2	10:22:18	5	1	1	1	1	1	0	1	1	0	1	0	1	2	1	1	0	1
5297	0	10:43:03	3	1	1	1	0	1	2	1	0	0	1	1	2	1	1	1	0	0	0	0	10:45:54	5	1	1	1	1	1	2	10:46:24	6	1	1	1	1	1	1	2	0	0	0	0	0	2	1	1	0	1
5326	0	17:04:40	0	0	0	0	0	0	0	0	0	0	0	0	0	0	0	0	0	0	0	0		0	0	0	0	0	0	0		0	0	0	0	0	0	0	0	0	0	0	0	0	0	0	0	0	0
5356	0	18:05:52	2	0	0	1	1	1	4	1	1	1	1	2	2	1	1	2	0	0	0	0	18:07:17	5	1	1	1	1	1	1	18:07:56	0	0	0	0	0	0	0	0	1	1	0	0	0	1	0	1	0	0
5372	0	11:22:20	3	1	1	1	0	1	4	1	1	1	1	2	1	0	1	1	2	1	1	2	11:23:48	3	1	0	1	0	1	1	11:24:36	4	1	0	1	0	1	1	1	1	0	0	1	0	0	0	0	0	0
5454	1	11:58:55	4	1	1	1	1	1	1	1	0	0	0	1	1	1	0	1	1	1	0	1	11:59:51	2	1	0	0	1	0	1	12:01:28	3	1	0	1	0	0	1	1	0	0	0	0	0	2	1	1	0	1
5483	1	12:34:05	4	1	1	1	1	2	3	1	1	1	0	1	2	1	1	2	2	1	1	2	16:40:02	4	1	1	0	1	0	1	16:45:16	4	1	0	1	0	1	1	2	0	0	0	0	0	2	1	1	0	1
5611	0	16:16:30	3	1	0	1	1	1	0	0	0	0	0	0	0	0	0	0	1	1	0	1		0	0	0	0	0	0	0		0	0	0	0	0	0	0	0	0	0	0	0	0	1	0	1	0	0
5659	0	10:18:28	3	1	1	1	0	1	2	1	0	1	0	1	2	1	1	2	2	1	1	1	10:19:49	2	1	0	1	0	0	1	10:21:23	0	0	0	0	0	0	0	0	1	1	0	0	0	1	0	1	0	1
5688	1	11:01:30	4	1	1	1	1	1	3	0	1	1	1	1	0	0	0	0	1	0	1	1	11:07:37	5	1	1	1	1	1	2	11:08:14	6	1	1	1	1	1	1	2	0	0	0	0	0	1	0	1	0	1
5797	0	09:18:01	2	1	0	1	0	1	3	1	1	1	0	1	1	1	0	1	0	0	0	0	09:19:59	2	0	1	0	1	0	1	09:21:13	0	0	0	0	0	0	0	0	0	0	0	0	0	1	0	1	0	0
5800	0	15:18:00	0	0	0	0	0	0	0	0	0	0	0	0	0	0	0	0	2	1	1	2	15:21:46	2	1	0	1	0	0	0	15:23:18	0								1	1	0	0	0	0	0	0	0
5816	0	10:33:40	4	1	1	1	1	2	4	1	1	1	1	2	1	1	0	1	2	1	1	2	10:34:42	3	1	0	1	1	0	1	10:35:16	2	1	0	1	0	0	0	1	2	1	1	0	1	3	1	1	1	1
5925	0	17:33:34	1	1	0	0	0	0	2	1	1	0	0	1	2	1	1	2	0	0	0	0	17:37:58	5	1	1	1	1	1	1	17:38:10	6	1	1	1	1	1	1	1	0	0	0	0	0	1	0	1	0	0
6043	1	11:27:07	2	1	0	1	0	0	0	0	0	0	0	0	0	0	0	0	0	0	0	0	11:28:33	0	0	0	0	0	0	0	11:29:09	0	0	0	0	0	0	0	0	0	0	0	0	0	0	0	0	0	0
6089	0	15:02:52	0	0	0	0	0	0	0	0	0	0	0	0	0	0	0	0	0	0	0	0	15:04:28	4	0	1	1	1	1	1	15:05:50	5	0	1	1	1	1	1	1	0	0	0	0	0	2	1	1	0	1
6090	0	16:52:36	2	1	0	1	0	1	1	0	1	0	0	0	1	0	1	0	1	0	1	1	16:54:30	5	1	1	1	1	1	1	16:54:57	5	1	1	0	1	1	1	2	0	0	0	0	0	3	1	1	1	1
6111	1	10:11:58	4	1	1	1	1	1	4	1	1	1	1	2	2	1	1	2	0	0	0	0	10:14:43	5	1	1	1	1	1	2	10:15:12	6	1	1	1	1	1	1	2	3	1	1	1	1	3	1	1	1	2
6130	0	17:41:19	4	1	1	1	1	2	4	1	1	1	1	1	2	1	1	1	0	0	0	0	17:42:18	4	1	1	1	0	1	1	17:43:34	5	1	1	1	0	1	1	1	3	1	1	1	2	3	1	1	1	1
6170	1	09:34:28	2	1	1	0	0	1	3	1	0	1	1	1	2	1	1	1	2	1	1	2	09:35:49	3	1	1	1	0	0	1	09:37:06	5	1	1	1	0	1	1	1	3	1	1	1	2	3	1	1	1	2
6239	0	09:45:47	0	0	0	0	0	0	0	0	0	0	0	0	0	0	0	0	1	0	1	0	09:46:29	5	1	1	1	1	1	2	09:46:49	6	1	1	1	1	1	1	2	2	0	1	1	1	3	1	1	1	2
6298	2	12:34:04	3	1	1	1	0	1	1	0	1	0	0	0	2	1	1	1	0	0	0	0	12:36:43	4	0	1	1	1	1	1	12:37:32	0	0	0	0	0	0	0	0	0	0	0	0	0	3	1	1	1	2
6395	0	11:21:06	2	1	0	1	0	1	2	1	0	0	1	1	2	1	1	2	1	0	1	1	11:22:01	5	1	1	1	1	1	1	11:24:15	0	0	0	0	0	0	0	0	0	0	0	0	0	2	1	1	0	1
6415	0	19:15:56	4	1	1	1	1	2	4	1	1	1	1	2	2	1	1	1	2	1	1	2	19:16:59	5	1	1	1	1	1	1	19:18:28	5	1	1	1	1	1	0	1	3	1	1	1	1	3	1	1	1	2
6455	1	09:41:54	4	1	1	1	1	2	4	1	1	1	1	2	1	1	0	0	2	1	1	2	09:42:54	5	1	1	1	1	1	2	09:44:08	6	1	1	1	1	1	1	2	3	1	1	1	2	3	1	1	1	2
6543	1	11:45:18	3	1	1	1	0	1	3	1	1	0	1	1	0	0	0	0	0	0	0	0	11:47:57	4	1	1	1	1	0	1	11:48:35	6	1	1	1	1	1	1	1	3	1	1	1	1	3	1	1	1	2
6561	0	18:29:05	4	1	1	1	1	1	3	1	1	0	1	1	2	1	1	1	2	1	1	2	18:31:48	3	1	0	1	0	1	1	18:33:11	2	1	0	1	0	0	0	1	0	0	0	0	0	2	1	1	0	1
6572	0	10:04:31	4	1	1	1	1	1	2	1	1	0	0	1	2	1	1	1	0	0	0	0	10:05:44	5	1	1	1	1	1	1	10:06:27	0	0	0	0	0	0	0	0	2	1	1	0	1	3	1	1	1	1
6582	0	10:16:37	2	0	0	1	1	1	0	0	0	0	0	0	2	1	1	1	0	0	0	0	10:19:20	4	1	1	1	0	1	1	10:21:17	0	0	0	0	0	0	0	0	0	0	0	0	0	0	0	0	0	0
6700	0	16:52:31	4	1	1	1	1	1	3	0	1	1	1	1	2	1	1	1	2	1	1	2	16:55:22	5	1	1	1	1	1	1	16:55:22	6	1	1	1	1	1	1	1	0	0	0	0	0	0	0	0	0	0
6769	0	11:16:23	4	1	1	1	1	2	3	1	1	0	1	2	2	1	1	2	2	1	1	2	11:17:27	5	1	1	1	1	1	1	11:20:24	0	0	0	0	0	0	0	0	0	0	0	0	0	3	1	1	1	1
6857	0	08:57:00	0	0	0	0	0	0	0	0	0	0	0	0	0	0	0	0	1	0	1	1	09:01:00	2	1	1	0	0	0	0	09:01:36	6	1	1	1	1	1	1	1	0	0	0	0	0	3	1	1	1	1
6897	0	12:07:20	3	1	1	1	0	1	2	0	1	1	0	1	2	1	1	2	2	1	1	2	12:09:28	5	1	1	1	1	1	1	12:09:50	6	1	1	1	1	1	1	1	3	1	1	1	2	3	1	1	1	2
6926	0	10:20:57	4	1	1	1	1	2	4	1	1	1	1	2	2	1	1	2	2	1	1	2	10:23:26	2	1	1	0	0	0	1	10:24:46	6	1	1	1	1	1	1	1	0	0	0	0	0	3	1	1	1	2
7053	1	09:52:20	4	1	1	1	1	2	4	1	1	1	1	2	2	1	1	2	2	1	1	1	16:48:52	3	1	0	1	0	1	1	16:49:02	6	1	1	1	1	1	1	2	0	0	0	0	0	3	1	1	1	2
7083	2	12:14:44	3	1	0	1	1	1	0	0	0	0	0	0	0	0	0	0	1	0	1	1	12:15:24	5	1	1	1	1	1	1	12:18:34	4	0	1	1	1	0	1	1	2	1	0	1	1	3	1	1	1	1
7248	0	17:14:24	2	1	0	1	0	1	3	1	0	1	1	1	2	1	1	1	2	1	1	1	17:15:15	5	1	1	1	1	1	2	17:15:39	0	0	0	0	0	0	0	0	3	1	1	1	2	3	1	1	1	2
7265	0	18:37:39	4	1	1	1	1	2	3	1	1	0	1	1	1	0	1	1	2	1	1	1	18:38:29	5	1	1	1	1	1	1	18:39:49	4	0	1	1	0	1	1	1	0	0	0	0	0	3	1	1	1	1
7288	0	14:54:32	3	1	0	1	1	1	0	0	0	0	0	0	2	1	1	1	1	0	1	1	14:56:04	5	1	1	1	1	1	1	14:56:51	6	1	1	1	1	1	1	1	0	0	0	0	0	3	1	1	1	2
7306	1	12:20:16	1	1	0	0	0	1	0	0	0	0	0	0	2	1	1	1	2	1	1	1	12:23:27	3	1	1	0	1	0	1	12:23:53	0	0	0	0	0	0	0	0	2	0	1	1	1	3	1	1	1	1
7328	2	09:32:40	4	1	1	1	1	2	4	1	1	1	1	2	2	1	1	2	2	1	1	2	09:33:52	4	1	1	1	1	0	1	09:35:32	6	1	1	1	1	1	1	2	2	0	1	1	1	3	1	1	1	2
7441	0	15:51:25	3	1	1	1	0	1	4	1	1	1	1	2	2	1	1	2	2	1	1	2	12:53:57	2	1	1	0	0	0	1	15:54:37	0	0	0	0	0	0	0	0	3	1	1	1	2	3	1	1	1	2
7514	1	12:05:07	4	1	1	1	1	2	4	1	1	1	1	2	1	1	0	0	2	1	1	2	16:41:34	4	1	1	1	0	1	1	16:41:57	5	1	1	1	0	1	1	1	3	1	1	1	2	2	1	1	0	1
7554	0	13:08:15	4	1	1	1	1	1	2	1	0	1	0	1	2	1	1	2	2	1	1	2	13:09:07	5	1	1	1	1	1	1	13:09:29	6	1	1	1	1	1	1	1	3	1	1	1	2	3	1	1	1	2
7681	0	15:54:46	4	1	1	1	1	1	0	0	0	0	0	0	2	1	1	1	2	1	1	1	15:57:18	5	1	1	1	1	1	1	15:58:18	4	1	1	1	0	0	1	1	0	0	0	0	0	3	1	1	1	1
7719	0	09:59:51	4	1	1	1	1	1	4	1	1	1	1	2	2	1	1	2	0	0	0	0	10:01:33	5	1	1	1	1	1	1	10:02:53	5	1	1	1	0	1	1	1	1	0	0	1	1	2	1	1	0	1
7740	1	09:38:40	4	1	1	1	1	2	3	1	1	0	1	1	2	1	1	2	2	1	1	2	16:04:34	5	1	1	1	1	1	2	16:08:52	6	1	1	1	1	1	1	1	0	0	0	0	0	2	1	1	0	1
7760	1	09:02:16	4	1	1	1	1	2	3	1	1	0	1	1	1	1	0	1	2	1	1	1	09:03:44	5	1	1	1	1	1	2	09:04:20	6	1	1	1	1	1	1	2	3	1	1	1	2	3	1	1	1	2
7858	0	09:34:22	4	1	1	1	1	2	3	1	0	1	1	1	2	1	1	1	1	1	0	0	09:34:59	5	1	1	1	1	1	1	09:35:19	6	1	1	1	1	1	1	1	1	0	1	0	0	3	1	1	1	2
7868	0	14:41:06	1	1	0	0	0	0	1	1	0	0	0	0	2	1	1	2	2	1	1	2	14:42:30	2	1	0	1	0	0	1	14:43:54	4	1	0	1	0	1	1	1	3	1	1	1	1	2	1	1	0	1
7916	0	10:53:28	4	1	1	1	1	2	3	1	1	1	0	1	2	1	1	2	2	1	1	2	10:55:29	4	1	1	1	0	1	1	10:56:13	5	1	1	1	0	1	1	1	2	1	1	0	1	3	1	1	1	1
7995	0	11:10:45	1	0	0	0	1	0	1	1	0	0	0	0	1	0	1	0	2	1	1	1	11:11:41	5	1	1	1	1	1	1	11:12:02	6	1	1	1	1	1	1	2	2	1	1	0	1	3	1	1	1	1
8025	0	17:43:40	2	0	1	1	0	1	4	1	1	1	1	1	1	1	0	1	2	1	1	1	17:44:00	4	1	1	1	1	0	1	17:44:58	5	0	1	1	1	1	1	1	3	1	1	1	2	3	1	1	1	1
8054	0	11:01:09	3	1	0	1	1	1	2	1	0	0	1	1	0	0	0	0	0	0	0	0	11:02:32	4	0	1	1	1	1	1	11:05:10	2	0	1	0	0	0	1	1	0	0	0	0	0	3	1	1	1	2
8084	1	11:47:03	4	1	1	1	1	1	4	1	1	1	1	1	2	1	1	1	0	0	0	0	11:49:32	5	1	1	1	1	1	1	11:49:54	6	1	1	1	1	1	1	1	0	0	0	0	0	3	1	1	1	1
8201	0	15:34:30	2	0	1	1	0	1	2	0	1	0	1	1	0	0	0	0	1	0	1	1	15:40:17	4	1	1	1	1	0	1	15:40:26	4	0	1	1	0	1	1	1	0	0	0	0	0	3	1	1	1	2
8269	0	14:56:25	4	1	1	1	1	1	3	1	1	1	0	1	2	1	1	1	2	1	1	2	14:58:56	0	0	0	0	0	0	0	15:01:51	0	0	0	0	0	0	0	0	0	0	0	0	0	3	1	1	1	1
8368	0	12:24:00	4	1	1	1	1	2	4	1	1	1	1	1	1	1	0	1	2	1	1	2	12:26:50	3	0	1	1	0	1	1	12:27:31	6	1	1	1	1	1	1	1	2	0	1	1	1	3	1	1	1	1
8496	1	12:38:01	4	1	1	1	1	1	2	1	1	0	0	0	1	1	0	1	1	0	1	0	12:38:48	5	1	1	1	1	1	1	12:39:18	6	1	1	1	1	1	1	2	2	0	1	1	1	3	1	1	1	1
8544	0	15:35:54	4	1	1	1	1	1	2	1	0	1	0	1	2	1	1	1	1	1	0	1	15:38:50	0	0	0	0	0	0	0	15:40:36	4	1	1	1	0	0	1	1	0	0	0	0	0	1	0	1	0	0
8612	1	10:43:47	4	1	1	1	1	2	2	0	1	0	1	1	1	1	0	0	1	0	1	0	16:33:41	4	1	0	1	1	1	1	16:35:28	5	0	1	1	1	1	1	1	2	0	1	1	1	2	1	1	0	1
8613	0	12:18:25	4	1	1	1	1	1	2	1	0	1	0	1	2	1	1	1	1	1	0	1	12:20:15	5	1	1	1	1	1	1	12:21:11	5	1	1	1	0	1	1	1	2	1	1	0	1	3	1	1	1	2
8653	0	11:49:12	2	0	0	1	1	1	1	0	1	0	0	1	2	1	1	2	2	1	1	1	11:51:55	2	1	0	1	0	0	0	11:53:01	3	1	0	1	0	0	1	1	0	0	0	0	0	0	0	0	0	0
8672	0	11:07:55	1	1	0	0	0	1	4	1	1	1	1	1	2	1	1	2	2	1	1	2	11:09:29	5	1	1	1	1	1	1	11:10:00	5	1	1	1	1	1	0	1	1	0	1	0	0	2	1	1	0	1
8810	0	09:51:57	4	1	1	1	1	1	4	1	1	1	1	1	2	1	1	1	1	0	1	1	09:53:34	4	0	1	1	1	1	1	09:53:50	4	0	1	1	1	1	0	1	1	0	1	0	0	3	1	1	1	2
8839	0	16:06:02	2	0	1	1	0	1	0	0	0	0	0	0	2	1	1	1	1	0	1	1	16:08:33	4	1	1	1	0	1	1	16:09:28	5	1	1	1	0	1	1	1	2	1	1	0	1	3	1	1	1	1
8898	0	10:02:35	4	1	1	1	1	1	2	1	1	0	0	1	1	0	1	0	2	1	1	1	11:35:24	5	1	1	1	1	1	1	11:35:49	4	1	1	1	0	0	1	1	1	0	1	0	0	3	1	1	1	1
8957	0	16:29:02	4	1	1	1	1	2	3	1	1	1	0	1	1	0	1	1	0	0	0	0	16:31:12	5	1	1	1	1	1	1	16:32:26	6	1	1	1	1	1	1	1	2	0	1	1	1	2	1	1	0	1
8967	1	10:18:05	4	1	1	1	1	2	4	1	1	1	1	2	2	1	1	2	0	0	0	0	16:51:38	5	1	1	1	1	1	2	16:52:07	6	1	1	1	1	1	1	2	3	1	1	1	2	3	1	1	1	1
8996	0	16:44:18	4	1	1	1	1	2	3	1	1	0	1	1	0	0	0	0	2	1	1	1	16:46:39	5	1	1	1	1	1	1	16:47:14	6	1	1	1	1	1	1	2	3	1	1	1	2	3	1	1	1	2
9075	2	08:36:38	2	0	0	1	1	1	4	1	1	1	1	2	1	0	1	1	2	1	1	1	08:39:49	0	0	0	0	0	0	0	08:42:34	0	0	0	0	0	0	0	0	0	0	0	0	0	3	1	1	1	2
9143	0	10:50:02	4	1	1	1	1	1	4	1	1	1	1	1	2	1	1	2	0	0	0	0	10:51:03	2	1	0	1	0	0	0	10:52:06	3	1	0	1	0	0	1	1	2	1	1	0	1	3	1	1	1	1
9153	1	10:06:57	4	1	1	1	1	2	2	0	0	1	1	1	2	1	1	2	0	0	0	0	10:50:23	5	1	1	1	1	1	1	17:05:02	6	1	1	1	1	1	1	1	0	0	0	0	0	3	1	1	1	1
9289	0	17:27:29	2	0	0	1	1	1	1	1	0	0	0	0	1	0	1	1	0	0	0	0	17:28:26	5	1	1	1	1	1	1	17:28:50	5	1	1	1	0	1	1	1	2	1	1	0	1	2	1	1	0	1
9300	0	10:41:36	2	0	0	1	1	1	3	1	1	0	1	1	2	1	1	1	2	1	1	1	10:45:50	3	1	1	1	0	0	1	10:46:07	4	1	1	1	0	0	1	1	0	0	0	0	0	0	0	0	0	0
9310	0	17:07:13	0	0	0	0	0	0	4	1	1	1	1	1	2	1	1	1	2	1	1	2	17:07:34	5	1	1	1	1	1	1	17:08:15	5	1	1	1	1	0	1	1	0	0	0	0	0	2	1	1	0	1
9340	0	11:26:22	0	0	0	0	0	0	3	1	1	1	0	1	2	1	1	2	2	1	1	2	11:28:21	3	1	0	1	0	1	1	11:28:58	3	1	0	1	0	1	0	1	2	0	1	1	1	2	1	1	0	1
9438	0	17:54:50	2	1	0	0	1	1	0	0	0	0	0	0	1	0	1	1	2	1	1	1	17:56:45	5	1	1	1	1	1	2	17:56:59	6	1	1	1	1	1	1	1	3	1	1	1	1	0	0	0	0	0
9476	1	12:23:54	4	1	1	1	1	2	4	1	1	1	1	2	2	1	1	2	2	1	1	2	16:47:00	3	1	0	1	0	1	1	16:47:04	5	1	1	1	1	1	0	1	2	1	1	0	1	3	1	1	1	2
9585	0	17:17:49	3	1	0	1	1	1	4	1	1	1	1	1	1	1	0	0	1	0	1	1	17:21:46	5	1	1	1	1	1	1	17:21:58	6	1	1	1	1	1	1	1	2	1	1	0	1	2	1	1	0	1
9654	0	17:44:26	1	1	0	0	0	0	2	1	1	0	0	1	2	1	1	1	2	1	1	1	17:46:26	3	1	1	1	0	0	1	17:47:15	5	1	1	1	1	0	1	1	0	0	0	0	0	2	1	1	0	1
9771	1	10:02:35	4	1	1	1	1	2	3	1	1	0	1	1	2	1	1	2	2	1	1	2	10:03:40	5	1	1	1	1	1	2	10:04:04	6	1	1	1	1	1	1	2	0	0	0	0	2	3	1	1	1	2
9781	0	16:15:05	4	1	1	1	1	2	4	1	1	1	1	1	2	1	1	1	0	0	0	0	16:17:15	3	1	1	1	0	0	1	16:18:29	6	1	1	1	1	1	1	1	2	1	1	0	1	3	1	1	1	2
9800	1	09:51:27	4	1	1	1	1	2	4	1	1	1	1	1	0	0	0	0	2	1	1	1	09:53:07	5	1	1	1	1	1	2	09:53:31	6	1	1	1	1	1	1	2	2	0	1	1	1	3	1	1	1	2
9811	0	18:43:21	2	1	0	1	0	1	3	1	1	1	0	1	2	1	1	1	0	0	0	0	18:43:44	4	1	1	1	1	0	1	18:44:49	4	1	1	1	0	0	1	1	1	0	1	0	0	2	1	1	0	1
9870	1	08:53:46	4	1	1	1	1	2	2	0	1	0	1	1	2	1	1	2	2	1	1	2	08:55:48	5	1	1	1	1	1	1	08:56:19	5	1	1	0	1	1	1	1	0	0	0	0	0	3	1	1	1	2
9928	0	10:30:50	3	1	0	1	1	1	2	1	1	0	0	1	0	0	0	0	2	1	1	1	10:32:42	5	1	1	1	1	1	1	10:33:18	6	1	1	1	1	1	1	1	3	1	1	1	1	3	1	1	1	2
9938	1	11:16:14	4	1	1	1	1	2	2	1	0	0	1	1	1	0	1	0	2	1	1	2	16:50:21	3	1	0	1	0	1	1	16:50:34	3	1	0	1	0	0	1	1	2	1	1	0	1	2	1	1	0	1
9957	1	09:50:48	0	0	0	0	0	0	4	1	1	1	1	1	2	1	1	1	0	0	0	0	09:51:04	5	1	1	1	1	1	2	09:51:51	3	1	0	1	0	0	1	1	3	1	1	1	2	3	1	1	1	2
83817	0	11:08:34	4	1	1	1	1	1	3	1	1	1	0	1	2	1	1	1	2	1	1	1	11:09:35	5	1	1	1	1	1	1	11:09:50	6	1	1	1	1	1	1	1	1	0	1	0	0	3	1	1	1	1
[truncated: 14 more columns]
